# Supplementary material for: A cell fate decision map reveals abundant direct neurogenesis bypassing intermediate progenitors in the human developing neocortex
Source: Nat Cell Biol. 2024 Mar 28;26(5):698–709. doi: 10.1038/s41556-024-01393-z (PMC11098750; doi:10.1038/s41556-024-01393-z)
Supplement: Supplementary file 21 — Statistical source data. [file 41556_2024_1393_MOESM21_ESM.xlsx]

## Sheet: Sheet1
Figure 1c
Apical process			Basal process			Two processes			No process
14.2	20.1	16.7	42.6	33.3	42.5	27.2	14.9	10	16	31.6	30.8
Figure 1d
	Sox2+			Sox2-
With Process	100	100	100	0	0	0
No process	78.8	85.9	86	21.2	14.1	14
Figure 1g
One process		two processes		No processes
78.2	47.3	14.3	26.6	7.5	26.1
Figure 1h
	SOX2+		EOMES+
With Process	85.8	90.6	14.2	9.4
No process	41	34.4	59	65.6
Figure 1j
	Apically directed			Basally directed			Stationary division
Apical process	61.5	93.3	94.4	0	0	0	38.5	6.7	5.6
Basal process	0	0	0	77.8	87.2	93.1	22.2	12.8	6.9
Two processes	9.8	37.1	38.2	29.3	31.4	38.2	61	31.4	23.5
Total cells	16.7	30.3	37	36.1	50.6	49.4	47.2	19.1	13.6
Figure 1m
One process		two processes		No processes
69.4	76.4	20.4	10.9	10.2	12.7
Figure 1n
	SOX2+			EOMES+
With Process	90.6	98	90.4	9.4	2	9.6
No process	36.8	37.5	12.5	63.2	62.5	87.5
Figure 1o
	MST				Stationary division
One process	98.1	97.8	69.2	86.2	1.9	2.2	30.8	13.8
Two processes	86.7	72.7	43.5	60	13.3	27.3	56.5	40
Total cells	95.7	92.9	59.7	80.8	4.3	7.1	40.3	19.2
