# Supplementary material for: A cell fate decision map reveals abundant direct neurogenesis bypassing intermediate progenitors in the human developing neocortex
Source: Nat Cell Biol. 2024 Mar 28;26(5):698–709. doi: 10.1038/s41556-024-01393-z (PMC11098750; doi:10.1038/s41556-024-01393-z)
Supplement: Supplementary file 22 — Statistical source data. [file 41556_2024_1393_MOESM22_ESM.xlsx]

## Sheet: Sheet1
Figure 3c
	Proliferative			Neurogenic
7	52.8571	53.6585		47.1429	46.3415
8	73.6842	61.1765		20.8333	38.8235
9	77.3585	63.6364		19.0476	36.3636
13	76.5432	79.0698		19.7531	16.2791
14	72.8814	73.8462	54.9296	24.5763	24.6154	43.662
15	65.9722	63.1579		27.7778	29.8246
Figure 3d
	Symmetric			Asymmetric
7	51.5152	68.4211		48.4848	31.5789
8	60	48.4848		40	51.5152
9	33.3333	41.6667		66.6667	58.3333
13	46.875	42.8571		53.125	57.1429
14	48.2759	43.75	48.3871	51.7241	56.25	51.6129
15	56.1404	52.9412		43.8596	47.0588
Figure 3e
	Direct			Indirect
7	72.7273	84.2105		27.2727	15.7895
8	70	63.6364		30	36.3636
9	46.1538	64.2857		53.8462	28.5714
13	53.125	71.4286		46.875	28.5714
14	41.3793	62.5	58.0645	58.6207	37.5	41.9355
15	72.5	58.8235		27.5	41.1765
Figure 3g
	bRG cells	Differenciated cells
7	2.34	4.32
8	5.75	3.9
9	8.13	3.22
13	8.79	3
14	5.68	3.92
15	4.95	4.08
