# Supplementary material for: A cell fate decision map reveals abundant direct neurogenesis bypassing intermediate progenitors in the human developing neocortex
Source: Nat Cell Biol. 2024 Mar 28;26(5):698–709. doi: 10.1038/s41556-024-01393-z (PMC11098750; doi:10.1038/s41556-024-01393-z)
Supplement: Supplementary file 23 — Statistical source data. [file 41556_2024_1393_MOESM23_ESM.xlsx]

## Sheet: Sheet1
Figure 4c
	Proliferative	Neurogenic	Gliogenic
14	68.2	31.8	0
18	67.3	15.15	17.6
Figure 4d
	Symmetric	Asymmetric
14	31.5	68.5
18	32	72
Figure 4e
	Direct	Indirect
14	43.4	56.6
18	40	60
Figure 4g
LEFT	Proliferative division	Neurogenic division		CENTER	Self-consuming division	Self-renewing division		RIGHT	Direct division	Indirect division
	1273.3	952.4			1510.2	952.4			952.4	928.5
	1304.4	1510.2			1148.3	923.3			1510.2	905.7
	790.6	1148.3			1284.3	928.5			1148.3	1008
	829.6	1284.3			880.2	905.7			1284.3	518.9
	945.1	922.9			1072.9	1008			923.3	531.1
	832.3	928.1			1068.6	518.9			880.2	494.1
	795.3	880.3			755.8	531.1			1072.9	755.8
	987.1	1072.4			619.4	494.1			1068.6	565.7
	774.7	905.5			855.8	565.7			529	619.4
	967.3	1069.2			639.8	529			1110.7	855.8
	961	1008			810.2	541			1424	639.8
	922.2	518			1235.4	776			1130.6	541
	940.9	528.7			2372.1	676.3			1235.4	810.2
	917	491.5			2671.9	464			1344.4	776
	1070.2	754.7			496.3	1110.7			1651.7	676.3
	1052.2	567			443.2	878.5			2372.1	464
	1214.7	619.4			265.7	1424			2671.9	878.5
	1239.6	528.9			702.7	1130.6			2549.2	1863.6
	1270.8	856.4			983.2	1344.4			2409.3	496.3
	1282.4	639.8			974.5	1651.7			330.5	225.1
	565.7	541			1002.3	1863.6			943.9	579
	554.7	809.1			573.1	2549.2			985.9	379.1
	515	777.3			985.9	2409.3			927.2	443.2
	463.7	675.8			1153.5	330.5			1026	265.7
	499.2	462.5			1116.2	225.1			1116.7	309.2
	597.6	1110.7			1131	579			1534.9	265.7
	571.2	878.4			1116.7	379.1			1756.6	702.7
	653.2	1424			949.2	265.7			703.5	228.7
	710.9	1131.5			735.5	309.2			663.2	694.9
	861.1	1235.3			663.2	228.7			867.2	983.2
	624.4	1344.2			1080.2	694.9			1403	974.5
	954	1651.4			1409	864.6			1403	864.6
	1007.8	1863.6			1409	658.3			3740	1002.3
	603.1	2372.2			906	943.9			841	658.3
	677.6	2671.5			906	927.2			216	573.1
	751.7	2549			906	1026				1158.6
	860.6	2409.3			1302	1158.6				1153.5
	898	496.3			1302	993.7				1116.2
	722.2	330.5			1302	1213.3				1131
	715	225.1			904	1534.9				993.7
	690.3	579			904	1756.6				1213.3
	749.9	379.1			904	703.5				949.2
	965.6	443.2			475	991.3				991.3
	665.1	265.7			475	738.8				735.5
	576	309.2			475	577.5				738.8
	563.9	265.7			242	867.2				577.5
	622.3	702.7			368	906				1080.2
	592.9	228.7			1403	1302				1409
	825.2	694.9			1403	904				1409
	776.2	983.2			1403	368				906
	756.4	974.5			1403	372				1302
	923.9	864.6			1403	1403				1302
	1153.2	1002.3			2425	1745				475
	685.3	658.3			2425	1851				475
	1036.3	573.1			2740	751				372
	846.9	943.9			2278	350				1403
	735.3	985.9			2278					459
	832.8	927.2			1783					545
	710.7	1026			1594					751
	693.4	1158.6			1851					2814
	763.1	1153.5			1851					350
	717.4	1116.2			459					332
	640.5	1131			459
	430.4	1116.7			545
	634.3	993.7			1283
	496	1213.3			1115
	458.7	1534.9			2814
	536.2	1756.6			2814
	452.5	703.5			753
	370.8	949.2			753
	387.4	991.3			753
	415.9	735.5			350
	349	663.2			350
	263.7	738.8			332
	75.5	577.5			332
	179.4	867.2			841
	436.6	1080.2			2745
	435.9	1409			216
	1372.9	1409			124
	1376.7	906			1839
	1061	906			1659
	866	906			1659
	1027.8	906			498
	825.1	1302			721
	868	1302
	975.2	1302
	1064.7	1302
	1090.7	906
	848	904
	963.1	904
	981.5	475
	985.3	475
	970.7	475
	1141.1	242
	1056	368
	1061.3	368
	1258.3	372
	1083.6	1403
	1048.2	1403
	1117.5	1403
	1385.3	1403
	1276.7	1403
	1076	1403
	1219.1	2425
	1274.6	2425
	1186.7	3740
	1256.1	3396
	1440	3298
	1367.6	2278
	1438.8	2278
	1471.9	1783
	1622	1594
	1681.5	1851
	1971.8	1851
	1716.8	1851
	1661.7	459
	1967.7	459
	2027.4	545
	2004	751
	2031	1283
	2015	2814
	2068.2	2814
	2702.4	753
	2747.9	753
	2461.4	753
	2276.2	350
	2177	350
	2115.3	332
	2022.3	332
	2148.4	841
	2323.1	2745
	2372.9	216
	2349.5	124
	2349.2	1839
	2367.7	1659
	2296.3	1659
	2472.2	498
	2638.2	721
	2624.5
	2682
	2761.8
	2260.3
	2158.8
	2399.4
	2408.4
	229.2
	120.9
	134.3
	286.1
	94
	74.3
	447.1
	543.4
	625.4
	460.1
	479.3
	601.4
	402.8
	386.1
	455.4
	323
	360
	367.2
	186.1
	484.6
	506
	359.3
	334.1
	187
	651.5
	700.7
	618
	516.9
	481.9
	467.7
	553.9
	572.5
	505.1
	464.9
	371.7
	429.7
	457
	327.1
	299.1
	691.6
	822.7
	547
	290.5
	652.2
	556.6
	607.9
	415.7
	309.5
	188.6
	398.2
	764.7
	318.9
	402.9
	463
	472.1
	518.4
	374.7
	887
	775.4
	1022.6
	1066
	1075
	1035.7
	749.3
	745.4
	767.3
	946.6
	1035
	503.3
	854.5
	696.3
	812.1
	889.6
	919.2
	1008.9
	1056.7
	659.2
	768.8
	556.2
	446.2
	407.8
	935.4
	860.9
	1031.4
	1137.6
	1097.7
	1122.2
	1194
	1166.3
	929.6
	956.5
	1287.5
	1218.3
	1389
	1272.9
	1240
	1120.2
	1250.5
	1228.9
	1639
	1526.4
	1755.7
	698.1
	552.2
	713
	502.7
	548.4
	315.2
	332.5
	493.9
	208.1
	501.1
	403.9
	988.7
	691.6
	756.8
	729.8
	783.7
	696.7
	677.1
	751.6
	583.8
	388.2
	436.7
	814.6
	790.2
	505.6
	608.3
	720.7
	730.3
	659.3
	596.6
	707.9
	699.3
	699.9
	954.4
	904
	904
	904
	475
	418
	242
	242
	368
	368
	368
	368
	368
	297
	297
	297
	297
	297
	297
	976
	976
	976
	1653
	1653
	1658
	1658
	1658
	1303
	565
	565
	565
	565
	565
	565
	372
	373
	372
	372
	372
	372
	372
	372
	372
	2425
	2425
	2425
	2852
	2852
	1125
	2581
	2581
	1898
	1898
	1898
	1898
	1898
	3740
	3740
	3740
	3740
	3740
	3296
	2278
	2278
	1783
	459
	1283
	1283
	1586
	1115
	2814
	2814
	2814
	753
	350
	350
	350
	350
	350
	350
	350
	350
	620
	620
	620
	620
	620
	620
	620
	620
	620
	332
	332
	332
	332
	684
	216
	53
	63
	34
	34
	44
	44
	159
	159
	1839
	1839
	1839
	1839
	1659
	1659
	498
