# Supplementary material for: A cell fate decision map reveals abundant direct neurogenesis bypassing intermediate progenitors in the human developing neocortex
Source: Nat Cell Biol. 2024 Mar 28;26(5):698–709. doi: 10.1038/s41556-024-01393-z (PMC11098750; doi:10.1038/s41556-024-01393-z)
Supplement: Supplementary file 24 — Statistical source data. [file 41556_2024_1393_MOESM24_ESM.xlsx]

## Sheet: Sheet1
Figure S1f
	SOX2+		EOMES+		NEUN+
	50.9	58.7	21.1	18.7	28	22.6
Figure S1g
	Apical process			Basal process			Two processes
	18.1	16.9	22.2	25	43.8	35.8	56.9	39.3	42
Figure S1i
	SOX2+			EOMES+			NEUN+
	58.8	49.7	32.6	5.4	10.6	12.5	35.8	39.7	54.9
Figure S1j
	1P				2P
	78.3	80.4	65	79.5	21.7	19.6	35	20.5
