# Supplementary material for: A cell fate decision map reveals abundant direct neurogenesis bypassing intermediate progenitors in the human developing neocortex
Source: Nat Cell Biol. 2024 Mar 28;26(5):698–709. doi: 10.1038/s41556-024-01393-z (PMC11098750; doi:10.1038/s41556-024-01393-z)
Supplement: Supplementary file 25 — Statistical source data. [file 41556_2024_1393_MOESM25_ESM.xlsx]

## Sheet: Sheet1
Figure S2a
	bRGs	IPs	neurons
	34.73	45.36	42.02
	26.18	18.37	36.18
	26.18	1.34	21.98
	43.54	20.3	21.15
	43.54	20.3	14.19
	20.3	21.92	30.61
	20.3	21.92	30.61
	24.84	33.39	18.17
	24.84	33.39	19.68
	19.23	36.18	20.3
	19.23	21.15	20.3
	43.28	33.39	43.32
	43.28	34.78	43.32
	37.13	27.55	39.09
	37.13	21.43	42.02
	45.68	34.94	41.97
	45.68	34.43	41.97
	18.43	34.43	4.73
	18.43	1.76	7.79
	19.5	31.92	35.9
	19.5	31.92	35.9
	16.83	19.1	38.96
	16.83	23.12	38.96
	30.45	1.34	10.3
	31.26	31.26	10.3
	31.26	28.05	10.15
	36.87	20.61	30.45
	36.87	20.61	41.14
	41.14	26.41	44.61
	44.61	26.41	35.92
	4.54	43.54	42
	4.54	43.54	37.77
	3.74	35.53	33.81
	3.74	37.4	13.73
	20.04	25.65	13.21
	20.04	38.74	22.45
	40.07	42.3	30.64
	40.07	46.75	30.64
	31.26	21.98	24.04
	33.13	37.85	24.04
	33.13	32	31.72
	14.69	21.43	31.72
	14.69	37.95	40.07
	32.06	27.15	40.07
	32.06	39.46	33.67
	41.14	39.46	33.67
	41.14	14.33	33.11
	28.05	26.89	33.11
	33.93	29.66	44.52
	33.93	28.15	44.52
	18.17	31.92	17.53
	39.54	29.41	17.53
	39.54	29.41	28.11
	21.53	32.84	17.81
	21.53	32.84	17.81
	30.76	21.15	42.3
	30.76	42.02	42.3
	19.68	43.97	37.57
	33.52	25.88	37.57
	33.52	25.88	10.85
	19.38	25.6	30.89
	19.38		30.89
	30.45		43.97
	30.45		43.97
	31.06		35.9
	31.06		38.68
	27.37		38.68
	27.37		30.33
	39.09		35.34
	39.09		27.27
	21.92		33.95
	21.92		20.04
	35.92		32.56
	42		43.41
	32.75		38.4
	32.75		29.22
	37.77		29.22
	29.58		30.89
	29.58		27.27
	33.81		37.29
	45.43		43.41
	45.43		43.41
	37.77		32.56
	37.77		32.56
	39.62		38.12
	39.62		38.12
	16.11		39.51
	16.11		39.51
	13.73		45.64
	35.66		45.64
	35.66		41.74
	37.77		41.74
	37.77		23.38
	13.21		23.38
	39.88		44.8
	39.88		44.8
	27.2		25.32
	27.2		25.32
	39.09		40.35
	8.19		40.35
	8.19		44.52
	23.77		44.52
	38.03		41.18
	38.03		41.18
	42.52		46.75
	42.52		6.96
	22.45		38.12
	27.47		38.12
	27.47		20.04
	42.26		37.45
	42.26		37.45
	24.04		33.18
	21.64		33.18
	21.64		39.71
	25.38		39.71
	25.38		30.92
	20.84		30.92
	20.04		39.96
	20.04		39.96
	32.32		42.23
	32.32		17.85
	44.61		17.85
	44.61		44.99
	29.39		44.99
	29.39		31.42
	27.25		31.42
	27.25		33.93
	35.53		33.93
	33.66		20.36
	33.66		41.72
	39		21.62
	39		28.9
	28.58		28.9
	28.58		46.25
	37.4		46.25
	37.4		35.44
	37.4		35.44
	33.39		42.73
	33.39		5.03
	43.54		5.03
	32.86		5.03
	32.86		5.03
	33.66		39.96
	33.66		36.19
	24.04		39.21
	41.67		39.21
	41.67		32.67
	18.7		38.2
	18.7		9.55
	41.67		35.69
	41.67		35.69
	37.67		46.25
	37.67		46.25
	36.33		26.99
	36.33		20.59
	25.65		33.39
	33.39		39.51
	33.39		17.81
	17.1		28.11
	17.1		42.85
	38.74
	23.78
	23.78
	42.85
	42.85
	46.75
	46.75
	42.3
	43.13
	43.13
	46.47
	46.47
	28.11
	46.75
	43.69
	43.69
	27.27
	27.27
	10.85
	42.58
	42.58
	35.9
	43.13
	43.13
	23.38
	23.38
	30.33
	27.83
	27.83
	43.41
	43.41
	33.39
	33.39
	45.92
	45.92
	35.34
	39.24
	39.24
	23.65
	23.65
	35.9
	35.9
	27.27
	36.18
	36.18
	46.19
	46.19
	33.95
	20.04
	46.75
	46.75
	36.73
	36.73
	34.23
	34.23
	37.29
	37.29
	4.73
	10.3
	10.3
	44.8
	44.8
	42.85
	42.85
	32.56
	43.41
	36.73
	36.73
	37.57
	37.57
	39.51
	39.51
	38.4
	37.85
	33.39
	41.46
	41.46
	36.73
	36.73
	17.25
	17.25
	41.46
	41.46
	19.2
	19.2
	27.27
	35.34
	35.34
	45.64
	45.64
	34.78
	27.55
	30.89
	30.89
	33.67
	33.67
	37.29
	43.69
	43.69
	39.51
	39.51
	30.05
	30.05
	33.95
	33.95
	41.46
	41.46
	46.75
	46.75
	14.75
	14.75
	45.36
	45.36
	11.13
	11.13
	21.15
	21.15
	38.96
	38.96
	25.88
	25.88
	38.12
	38.12
	14.47
	14.47
	42.02
	42.02
	20.04
	20.04
	46.75
	6.96
	25.6
	25.6
	20.04
	39.79
	39.79
	28.66
	28.66
	36.45
	36.45
	11.56
	11.56
	31.67
	31.67
	45.74
	45.74
	19.1
	19.1
	45.49
	45.49
	13.32
	13.32
	31.17
	31.17
	42.73
	42.73
	42.73
	39.71
	39.71
	21.87
	21.87
	12.82
	12.82
	27.4
	27.4
	37.95
	18.6
	18.6
	38.71
	38.71
	36.19
	36.19
	22.87
	22.87
	28.15
	28.15
	5.78
	5.78
	24.13
	24.13
	34.94
	25.64
	25.64
	42.23
	11.31
	11.31
	23.63
	23.63
	19.86
	19.86
	21.11
	21.11
	45.74
	45.74
	31.42
	31.42
	37.45
	37.45
	46.5
	46.5
	43.73
	43.73
	27.15
	43.23
	43.23
	33.93
	33.93
	43.99
	43.99
	39.21
	39.21
	38.96
	38.96
	34.69
	34.69
	44.49
	44.49
	14.08
	14.08
	32.17
	32.17
	41.72
	41.72
	32.93
	32.93
	30.92
	30.92
	15.33
	15.33
	20.36
	38.2
	38.2
	41.72
	39.46
	39.46
	29.91
	29.91
	21.62
	46.5
	46.5
	46.75
	46.75
	44.74
	44.74
	42.48
	42.48
	1.76
	38.71
	38.71
	17.09
	17.09
	42.48
	42.48
	14.33
	28.4
	28.4
	28.15
	28.15
	42.73
	44.49
	19.1
	22.37
	22.37
	35.69
	33.43
	33.43
	39.96
	26.89
	41.22
	41.22
	36.19
	35.44
	35.44
	38.96
	38.96
	44.49
	44.49
	37.45
	37.45
	32.67
	23.12
	23.88
	23.88
	39.46
	39.46
	8.04
	8.04
	24.63
	24.63
	41.22
	41.22
	38.2
	38.2
	46.25
	46.25
	39.96
	39.96
	38.2
	43.99
	43.99
	42.23
	42.23
	9.55
	34.43
	34.43
	40.72
	40.72
	12.32
	12.32
	29.66
	45.49
	45.49
	10.56
	10.56
	27.9
	27.9
	13.32
	13.32
	43.73
	43.73
	25.13
	25.13
	28.15
	28.65
	28.65
	22.62
	22.62
	11.06
	11.06
	43.73
	43.73
	31.92
	25.64
	25.64
	19.35
	19.35
	18.1
	18.1
	19.76
	30.89
	30.89
	28.66
	28.66
	46.47
	46.47
	8.35
	8.35
	23.93
	23.93
	20.31
	20.31
	28.66
	28.66
	33.39
	33.39
	28.66
	28.66
	17.81
	17.81
	41.18
	41.18
	10.85
	10.85
	26.99
	26.99
	31.44
	31.44
	35.06
	35.06
	36.73
	36.73
	43.69
	43.69
	25.88
	25.88
	42.02
	42.02
	8.07
	8.07
	32.84
	32.84
	26.99
	26.99
	26.99
	17.25
	17.25
	25.88
	25.88
	20.59
	20.59
	33.67
	33.67
	36.73
	36.73
	21.15
	40.07
	40.07
	17.53
	17.53
	17.81
	17.81
	32.28
	32.28
	45.36
	38.68
	38.68
	42.02
	43.97
	30.89
	30.89
	20.59
	26.44
	26.44
	32.28
	32.28
	33.39
	34.51
	34.51
	41.18
	41.18
	33.95
	33.95
	40.91
	40.91
	31.72
	31.72
	33.39
	33.39
	21.43
	21.43
	32.56
	32.56
	8.9
	8.9
	37.29
	37.29
	0
	0
	31.44
	31.44
	15.58
	15.58
	41.18
	41.18
	34.23
	34.23
	39.51
	36.18
	36.18
	34.51
	34.51
	39.24
	39.24
	39.51
	39.51
	12.52
	12.52
	37.85
	37.85
	33.67
	33.67
	39.79
	39.79
	26.71
	26.71
	41.18
	41.18
	42.3
	42.3
	35.62
	35.62
	17.81
	29.22
	29.22
	23.65
	23.65
	28.11
	40.63
	40.63
	42.02
	42.02
	28.38
	28.38
	30.89
	30.89
	33.95
	33.95
	25.6
	43.69
	43.69
	42.85
	18.37
