# Supplementary material for: A cell fate decision map reveals abundant direct neurogenesis bypassing intermediate progenitors in the human developing neocortex
Source: Nat Cell Biol. 2024 Mar 28;26(5):698–709. doi: 10.1038/s41556-024-01393-z (PMC11098750; doi:10.1038/s41556-024-01393-z)
Supplement: Supplementary file 26 — Statistical source data. [file 41556_2024_1393_MOESM26_ESM.xlsx]

## Sheet: Sheet1
Figure S5d					Figure S5f
	bRGs	IPs	neurons				Static		Apical		Basal
	36	30.5	40			Proliferative	73.1	79.8	58.0645	88.7097	70.1299	76.4045
	10.25	30.5	24.25			Self-consuming	35.7143	57.1429	30.7692	42.8571	26.087	23.8095
	10.25	42	11.43			direct	28.5714	47.619	46.1538	57.1429	52.1739	42.8571
	42.25	41.25	36.86
	42.25	34.25	12
	36.25	15.5	24.57
	36.25	38.75	28
	36	31.43	28
	37	33.14	17
	37	10	27.75
	42.5	10	11.5
	42.5	27.14	40.5
	18	36.29	36
	18	36.29	40.25
	21.75	12	42.5
	21.75	32.57	42.5
	34	24	3.75
	11.5	24	32.75
	35	43.71	40
	35	43.71	35.5
	40.5	30.29	35.5
	40.5	30.29	35.25
	40.5	19.14	35.25
	42.5	19.14	19.25
	42.5	23.25	18.75
	31.25	23.25	23
	31.25	36	23
	36	34	20.25
	31.75	27.75	19.25
	31.75	25	33.75
	32.75	12.25	28
	32.75	42.75	28
	25.5	42.75	38
	25.5	29.75	19.25
	27.75	20.75	17
	27.75	31.75	28.25
	39.5	31.75	23.75
	39.5	41.25	11
	40.5	20.5	29
	40.5	36	24.29
	40.25	34.25	41.71
	18.25	23.5	41.71
	18.25	23.25	18
	20.75	17.5	18
	42	41.75	10.86
	20.5	10.5	10.86
	20.5	10.5	25.14
	20.5	28.75	25.14
	41.5	35.25	43.43
	20.5	42.75	43.43
	20.5	40	42.57
	26.25	40	42.57
	26.25	31.75	23.14
	41.25	43	20.86
	41.25	35.5	40.86
	40.25	35.5	31.71
	40.25	24	31.43
	40	29.71	31.43
	40	28.29	33.14
	30	6.86	26.57
	30	28.57	38.86
	19.25	32.86	38.86
	37	32.86	42
	37	38.29	42
	23.25	38.29	23.43
	23.25	21.43	39.71
	18.75	21.43	41.71
	31	29.43	40.86
	31	34	40.86
	33.75	34	29.71
	33.75	15.43	4
	37.75	32.57	13.71
	37.75	26.86	36.57
	41	18.57	36.57
	41	37.43	30.86
	35.25	37.43	32.5
	35.25	30.86	32.5
	30	26.57	16.5
	30	6.57	16.57
	20.25	16.29	16.57
	19.25	25.71	30
	33.75	25.71	30
	29	23.14	2
	29	35.14	23.43
	24.25	39.71	23.43
	38	11.71	29.71
	38.25	16.57	29.71
	38.25	16.57
	30.75	6.86
	30.75	6.86
	36	39.71
	40.25	39.71
	40.25	38.86
	24.25	38.86
	24.25	23.71
	11.75	40.57
	11.75	40.57
	25.75	16.86
	31.5	34.57
	31.5	17
	42.5	3.14
	42.5
	34.75
	34.75
	23.5
	38.5
	38.5
	29.5
	29.5
	29.75
	23.25
	17.5
	17
	18
	18
	23
	23
	36.75
	36.75
	40
	40
	36.5
	36.5
	40
	40
	38.75
	38.75
	35.5
	26
	26
	32.25
	32.25
	38.25
	38.25
	34.5
	34.5
	28.25
	41.75
	41.75
	41.75
	30
	30
	37.75
	37.75
	28.75
	28.75
	29.5
	29.5
	36.75
	36.75
	21.75
	21.75
	4.5
	4.5
	16.5
	36.75
	36.75
	26.5
	26.5
	38
	38
	40
	40
	28.75
	40
	40
	38.75
	38.75
	35.25
	2.5
	43.75
	43.75
	35.75
	35.75
	39.25
	39.25
	22.5
	22.5
	34.5
	34.5
	31
	31
	29.5
	29.5
	29
	29
	32.25
	32.25
	18.5
	18.5
	24
	24
	14.75
	40
	40
	37
	37
	23.75
	36.75
	36.75
	38
	38
	38.5
	38.5
	42.75
	23.25
	23.25
	41.75
	41.75
	11
	42
	42
	25.75
	25.75
	29
	24.5
	24.5
	43
	43
	33.25
	33.25
	39.75
	39.75
	37.5
	37.5
	14.75
	14.75
	38
	38
	32
	32
	15.5
	9
	9
	6.75
	6.75
	37.5
	37.5
	34.5
	34.5
	24.75
	24.75
	43.25
	15.25
	15.25
	36.25
	36.25
	31.75
	27.75
	27.75
	28.5
	28.5
	19.75
	19.75
	41.25
	41.25
	43.25
	43.25
	28.75
	28.75
	38.75
	35.25
	35.25
	31.75
	31.75
	35.75
	35.75
	35.75
	35.75
	43
	42.75
	42.75
	26.86
	26.86
	39.43
	39.43
	24.29
	30.29
	30.29
	18.86
	18.86
	11.43
	40.29
	40.29
	20.57
	20.57
	31.43
	21.43
	21.43
	24
	34.86
	34.86
	24
	24
	23.43
	23.43
	24.57
	24.57
	23.43
	23.43
	33.71
	33.71
	40
	40
	2.86
	2.86
	29.71
	12
	12
	34.29
	34.29
	38.29
	38.29
	29.71
	29.71
	33.14
	27.43
	27.43
	40.29
	40.29
	9.71
	9.71
	28.29
	31.43
	31.43
	28
	28
	6.86
	12.29
	12.29
	20.86
	20.86
	36
	36
	41.71
	41.71
	33.14
	33.14
	21.14
	21.14
	22.86
	22.86
	36.86
	36.86
	28.57
	34.57
	34.57
	34.86
	34.86
	43.43
	43.43
	18.29
	18.29
	41.43
	41.43
	30.29
	30.29
	34.86
	34.86
	40.57
	40.57
	38.57
	38.57
	23.14
	25.71
	25.71
	27.14
	27.14
	38.57
	38.57
	5.71
	5.71
	39.43
	39.43
	41.43
	33.43
	33.43
	18.86
	18.86
	22.57
	22.57
	28.29
	28.29
	29.43
	38.29
	38.29
	13.43
	13.43
	26.57
	26.57
	16.29
	16.29
	18.57
	18.57
	36.29
	36.29
	42.29
	42.29
	35.43
	35.43
	15.43
	40.29
	40.29
	38.86
	38.86
	27.14
	20.86
	20.86
	42
	42
	14.29
	14.29
	22
	22
	32
	32
	35.71
	35.71
	39.71
	39.71
	2.86
	2.86
	17.43
	43.14
	43.14
	23.14
	23.14
	26.29
	26.29
	29.14
	29.14
	38.57
	38.57
	38.57
	38.57
	32.57
	38.29
	38.29
	27.71
	27.71
	40.86
	40.86
	27.43
	27.43
	12.29
	12.29
	28.86
	28.86
	16.29
	37.43
	37.43
	36.29
	36.29
	41.71
	41.71
	26.86
	26.86
	43.14
	43.14
	24.86
	24.86
	42.57
	42.57
	43.71
	43.71
	34
	34
	40.29
	40.29
	20.86
	22.29
	22.29
	40.57
	40.57
	26.29
	26.29
	26.86
	20
	20
	29.43
	29.43
	41.14
	41.14
	5.71
	5.71
	17.43
	17.43
	40.86
	42.29
	42.29
	31.43
	31.43
	27.14
	27.14
	20
	20
	31.71
	33.14
	36.57
	36.57
	31.71
	31.71
	26.86
	26.86
	28.86
	28.86
	42.29
	42.29
	43.43
	43.43
	26.57
	24.86
	24.86
	18.57
	40
	40
	15.43
	15.43
	43.14
	43.14
	18.86
	18.86
	42.57
	42.57
	31.71
	31.71
	33.71
	33.71
	37.43
	37.43
	2.86
	2.86
	40
	40
	23.71
	23.71
	19.43
	19.43
	34.86
	34.86
	18.86
	18.86
	35.71
	35.71
	40
	40
	42.86
	42.86
	29.14
	29.14
	18
	18
	43.71
	43.71
	42
	42
	30.86
	30.86
	33.14
	33.14
	30.29
	30.29
	42.86
	42.86
	23.43
	34.86
	34.86
	24.86
	24.86
	39.71
	36.57
	36.57
	35.43
	35.43
	24.57
	24.57
	41.71
	41.71
	21.71
	21.71
	41.14
	41.14
	43.14
	43.14
	26.29
	26.29
	43.14
	43.14
	33.71
	33.71
	27.14
	27.14
	33.14
	33.14
	40.57
	40.57
	18.29
	18.29
	23.14
	23.14
	39.71
	39.71
	30.86
	20.86
	20.86
	14.57
	14.57
	28.57
	28.57
	29.14
	29.14
	15.14
	15.14
	36.86
	26.57
	35.14
	35.14
	36.57
	36.57
	35.71
	35.71
	26.57
	26.57
	23.14
	23.14
	37.43
	37.43
	3.71
	3.71
	43.14
	43.14
	42.29
	42.29
	23.71
	23.71
	17.14
	17.14
	17.71
	17.71
	6.57
	11.43
	11.43
	23.71
	23.71
	31.14
	31.14
	37.14
	37.14
	16.29
	40.86
	40.86
	23.14
	11.14
	11.14
	13.43
	13.43
	35.14
	30.29
	30.29
	20
	20
	40.29
	40.29
	40.86
	40.86
	22.57
	22.57
	19.71
	19.71
	39.71
	34.86
	34.86
	16.29
	16.29
	30
	30
	11.71
	32.86
	32.86
	40.29
	40.29
	30
	30
	22.86
	22.86
	18.57
	18.57
	31.71
	31.71
	13.43
	13.43
	35.43
	35.43
	34.57
	34.57
	18.86
	18.86
	18.86
	18.86
	27.43
	27.43
	26.29
	26.29
	3.71
	3.71
	30
	30
	39.43
	39.43
	26.29
	26.29
	31.71
	31.71
	20.57
	20.57
	32.29
	32.29
	33.14
	33.14
	36.57
	36.57
	31.14
	31.14
	26.57
	26.57
	3.14
	32
	32
	24.86
	24.86
	20.86
	20.86
	36.57
	36.57
	40.86
	40.86
	37.71
	37.71
	22.29
	22.29
	39.71
	39.71
	19.14
	19.14
	32.57
	36.57
	36.57
	32.29
	32.29
	27.71
	27.71
	41.71
	29.71
	24.86
	24.86
	27.43
	27.43
	24.57
	37.43
	37.43
	35.14
	35.14
	8.57
	34
	34
	28.29
	35.43
	35.43
	33.43
	33.43
	24.86
	24.86
	5.14
	5.14
	23.43
	23.43
	23.71
	34.57
	34.57
	39.43
	24.57
	12.57
	12.57
	39.71
	39.71
	10.29
	10.29
	25.14
	25.14
	32.86
	32.86
	1.14
	1.14
	26.57
	26.57
	4
	36.57
	36.57
	13.71
	39.71
	39.71
	26.57
	26.57
	30
	30
	36.86
	36.86
	22
	22
	29.14
	29.14
	41.43
	41.43
	41.43
	41.43
	34.57
	34.57
	42.29
	42.29
	35.14
	35.14
	34.57
	34.57
	6.29
	34.86
	34.86
	41.43
	41.43
	42
	42
	32.57
	32.57
	22.57
	22.57
	42
	42
	22.86
	22.86
	36.86
	36.86
	8.57
	8.57
	26.86
	26.86
	37.43
	37.43
	41.43
	39.71
	39.71
	16.86
	8.57
	8.57
	34.57
	34.57
	9.43
	9.43
	9.14
	9.14
	32.57
	32.57
	34.57
	34.57
	17.43
	17.43
	19.43
	19.43
	34.57
	30.86
	19.71
	19.71
