# Supplementary material for: A cell fate decision map reveals abundant direct neurogenesis bypassing intermediate progenitors in the human developing neocortex
Source: Nat Cell Biol. 2024 Mar 28;26(5):698–709. doi: 10.1038/s41556-024-01393-z (PMC11098750; doi:10.1038/s41556-024-01393-z)
Supplement: Supplementary file 27 — Statistical source data. [file 41556_2024_1393_MOESM27_ESM.xlsx]

## Sheet: Sheet1
Figure S7b
		DMSO			DAPT
	bRG	46	47	69	17	14	43
	IP	27	28	21	51	53	42
	Neurons	20	14	6	24	24	9
